# Supplementary material for: Identification and Characterization of Proteins Involved in Nuclear Organization Using Drosophila GFP Protein Trap Lines
Source: PLoS One. 2013 Jan 16;8(1):e53091. doi: 10.1371/journal.pone.0053091 (PMC3547006; doi:10.1371/journal.pone.0053091)
Supplement: Table S1 — Summary of protein-trap screen results. (XLSX) [file pone.0053091.s003.xlsx]

## Sheet: Sheet1
Fly Line	Origin	GFP	nuclear	kept
BA00113	Spradling	yes	no	no
BA00120	Spradling	yes	no	no
BA00127	Spradling	no	no	no
BA00129	Spradling	yes	no	no
BA00131	Spradling	yes	no	no
BA00137	Spradling	no	no	no
BA00147	Spradling	yes	no	no
BA00148	Spradling	yes	no	no
BA00153	Spradling	yes	yes	yes
BA00155	Spradling	yes	yes	yes
BA00158	Spradling	yes	no	no
BA00163	Spradling	yes	no	no
BA00164	Spradling	yes	yes	yes
BA00167	Spradling	no	no	no
BA00169	Spradling	yes	no	no
BA00170	Spradling	yes	no	no
BA00172	Spradling	yes	yes	yes
BA00174	Spradling	yes	no	no
BA00183	Spradling	yes	yes	no
BA00186	Spradling	yes	no	no
BA00187	Spradling	yes	no	no
BA00193	Spradling	yes	yes	yes
BA00195	Spradling	no	no	no
BA00204	Spradling	no	no	no
BA00205	Spradling	yes	no	no
BA00207	Spradling	yes	no	no
BA00210	Spradling	yes	no	no
BA00213	Spradling	no	no	no
BA00219	Spradling	yes	no	no
BA00223	Spradling	yes	no	no
BA00227	Spradling	no	no	no
BA00233	Spradling	yes	no	no
BA00234	Spradling	no	no	no
BA00236	Spradling	yes	yes	no
BA00238	Spradling	no	no	no
BA00240	Spradling	yes	no	no
BA00248	Spradling	yes	no	no
BA00253	Spradling	yes	no	no
BA00256	Spradling	yes	no	no
BA00275	Spradling	yes	no	no
BA00280	Spradling	yes	yes	yes
CA06503	Spradling	yes	no	no
CA06505	Spradling	no	no	no
CA06506	Spradling	yes	yes	yes
CA06507	Spradling	yes	no	no
CA06515	Spradling	no	no	no
CA06517	Spradling	yes	no	no
CA06523	Spradling	yes	no	no
CA06526	Spradling	yes	no	no
CA06531	Spradling	yes	no	no
CA06547	Spradling	yes	no	no
CA06550	Spradling	no	no	no
CA06555	Spradling	yes	no	no
CA06556	Spradling	yes	yes	yes
CA06569	Spradling	no	no	no
CA06573	Spradling	yes	no	no
CA06574	Spradling	yes	no	no
CA06581	Spradling	yes	yes	no
CA06588	Spradling	no	no	no
CA06594	Spradling	yes	yes	yes
CA06596	Spradling	no	no	no
CA06597	Spradling	yes	no	no
CA06598	Spradling	yes	yes	yes
CA06602	Spradling	yes	no	no
CA06603	Spradling	yes	no	no
CA06604	Spradling	yes	no	no
CA06606	Spradling	yes	no	no
CA06610	Spradling	yes	no	no
CA06614	Spradling	yes	no	no
CA06615	Spradling	yes	no	no
CA06616	Spradling	yes	yes	yes
CA06618	Spradling	yes	no	no
CA06621	Spradling	no	no	no
CA06627	Spradling	no	no	no
CA06637	Spradling	no	no	no
CA06641	Spradling	yes	no	no
CA06642	Spradling	no	no	no
CA06644	Spradling	yes	no	no
CA06657	Spradling	no	no	no
CA06658	Spradling	no	no	no
CA06660	Spradling	yes	no	no
CA06666	Spradling	yes	no	no
CA06672	Spradling	no	no	no
CA06678	Spradling	no	no	no
CA06683	Spradling	yes	no	no
CA06684	Spradling	yes	no	no
CA06686	Spradling	no	no	no
CA06688	Spradling	yes	no	no
CA06691	Spradling	no	no	no
CA06700	Spradling	yes	no	no
CA06708	Spradling	yes	no	no
CA06710	Spradling	yes	no	no
CA06715	Spradling	yes	no	no
CA06718	Spradling	no	no	no
CA06729	Spradling	no	no	no
CA06730	Spradling	no	no	no
CA06735	Spradling	yes	no	no
CA06736	Spradling	yes	no	no
CA06740	Spradling	yes	no	no
CA06742	Spradling	yes	no	no
CA06743	Spradling	no	no	no
CA06744	Spradling	yes	no	no
CA06750	Spradling	yes	no	no
CA06762	Spradling	no	no	no
CA06769	Spradling	yes	no	no
CA06772	Spradling	yes	no	no
CA06773	Spradling	yes	no	no
CA06776	Spradling	yes	no	no
CA06777	Spradling	yes	no	no
CA06791	Spradling	yes	no	no
CA06801	Spradling	yes	no	no
CA06810	Spradling	yes	no	no
CA06821	Spradling	yes	no	no
CA06844	Spradling	yes	yes	yes
CA06872	Spradling	yes	yes	yes
CA06914	Spradling	yes	no	no
CA06919	Spradling	yes	no	no
CA06921	Spradling	yes	yes	yes
CA06922	Spradling	yes	no	no
CA06924	Spradling	yes	no	no
CA06926	Spradling	yes	no	no
CA06929	Spradling	no	no	no
CA06960	Spradling	yes	no	no
CA06961	Spradling	yes	yes	yes
CA06962	Spradling	yes	no	no
CA06971	Spradling	yes	no	no
CA06978	Spradling	yes	no	no
CA06982	Spradling	yes	no	no
CA06984	Spradling	no	no	no
CA06989	Spradling	yes	no	no
CA06996	Spradling	yes	yes	yes
CA06997	Spradling	no	no	no
CA06999	Spradling	yes	no	no
CA07002	Spradling	yes	no	no
CA07004	Spradling	yes	no	no
CA07005	Spradling	no	no	no
CA07012	Spradling	yes	yes	yes
CA07017	Spradling	no	no	no
CA07019	Spradling	no	no	no
CA07020	Spradling	yes	no	no
CA07023	Spradling	no	no	no
CA07026	Spradling	yes	yes	no
CA07027	Spradling	no	no	no
CA07030	Spradling	no	no	no
CA07035	Spradling	no	no	no
CA07038	Spradling	no	no	no
CA07051	Spradling	yes	no	no
CA07054	Spradling	yes	no	no
CA07062	Spradling	yes	no	no
CA07063	Spradling	yes	no	no
CA07069	Spradling	yes	no	no
CA07071	Spradling	yes	yes	yes
CA07073	Spradling	yes	no	no
CA07081	Spradling	yes	no	no
CA07086	Spradling	no	no	no
CA07096	Spradling	yes	no	no
CA07101	Spradling	yes	no	no
CA07108	Spradling	yes	no	no
CA07109	Spradling	yes	no	no
CA07111	Spradling	yes	no	no
CA07113	Spradling	yes	yes	yes
CA07122	Spradling	yes	no	no
CA07123	Spradling	yes	no	no
CA07125	Spradling	yes	no	no
CA07128	Spradling	yes	no	no
CA07130	Spradling	yes	no	no
CA07134	Spradling	yes	no	no
CA07138	Spradling	yes	no	no
CA07153	Spradling	yes	no	no
CA07165	Spradling	yes	yes	no
CA07168	Spradling	yes	no	no
CA07171	Spradling	yes	no	no
CA07176	Spradling	yes	no	no
CA07177	Spradling	yes	no	no
CA07180	Spradling	yes	no	no
CA07185	Spradling	yes	no	no
CA07206	Spradling	yes	yes	yes
CA07211	Spradling	yes	no	no
CA07228	Spradling	yes	no	no
CA07233	Spradling	yes	no	no
CA07234	Spradling	no	no	no
CA07241	Spradling	yes	no	no
CA07245	Spradling	yes	no	no
CA07247	Spradling	yes	no	no
CA07249	Spradling	yes	yes	yes
CA07251	Spradling	no	no	no
CA07265	Spradling	yes	no	no
CA07287	Spradling	yes	no	no
CA07301	Spradling	yes	yes	yes
CA07307	Spradling	yes	no	no
CA07322	Spradling	yes	no	no
CA07329	Spradling	yes	yes	yes
CA07330	Spradling	yes	no	no
CA07332	Spradling	yes	no	no
CA07333	Spradling	yes	no	no
CA07336	Spradling	yes	no	no
CA07338	Spradling	yes	yes	no
CA07340	Spradling	yes	no	no
CA07346	Spradling	yes	no	no
CA07352	Spradling	yes	no	no
CA07359	Spradling	no	no	no
CA07367	Spradling	yes	no	no
CA07369	Spradling	yes	yes	yes
CA07385	Spradling	yes	yes	yes
CA07391	Spradling	yes	no	no
CA07392	Spradling	yes	no	no
CA07397	Spradling	yes	no	no
CA07414	Spradling	yes	no	no
CA07415	Spradling	no	no	no
CA07421	Spradling	yes	yes	yes
CA07424	Spradling	yes	no	no
CA07433	Spradling	yes	yes	no
CA07437	Spradling	yes	no	no
CA07440	Spradling	yes	no	no
CA07449	Spradling	yes	no	no
CA07458	Spradling	yes	no	no
CA07460	Spradling	yes	no	no
CA07463	Spradling	yes	no	no
CA07464	Spradling	no	no	no
CA07465	Spradling	yes	yes	yes
CA07468	Spradling	yes	no	no
CA07470	Spradling	yes	no	no
CA07473	Spradling	no	no	no
CA07474	Spradling	yes	no	no
CA07477	Spradling	yes	no	no
CA07481	Spradling	no	no	no
CA07482	Spradling	yes	no	no
CA07483	Spradling	yes	no	no
CA07496	Spradling	yes	no	no
CA07499	Spradling	yes	no	no
CA07504	Spradling	yes	no	no
CA07509	Spradling	yes	no	no
CA07513	Spradling	no	no	no
CA07520	Spradling	yes	no	no
CA07522	Spradling	yes	no	no
CA07526	Spradling	yes	no	no
CA07529	Spradling	yes	no	no
CA07534	Spradling	no	no	no
CA07541	Spradling	yes	no	no
CA07546	Spradling	yes	no	no
CA07548	Spradling	yes	no	no
CA07552	Spradling	no	no	no
CA07554	Spradling	yes	no	no
CA07556	Spradling	yes	no	no
CA07562	Spradling	yes	no	no
CA07570	Spradling	yes	no	no
CA07575	Spradling	yes	yes	no
CA07579	Spradling	yes	no	no
CA07580	Spradling	yes	no	no
CA07585	Spradling	no	no	no
CA07586	Spradling	yes	no	no
CA07596	Spradling	no	no	no
CA07604	Spradling	yes	no	no
CA07607	Spradling	yes	no	no
CA07622	Spradling	yes	no	no
CA07623	Spradling	yes	no	no
CA07634	Spradling	yes	no	no
CA07644	Spradling	yes	yes	no
CA07649	Spradling	yes	no	no
CA07652	Spradling	yes	no	no
CA07672	Spradling	yes	yes	yes
CA07674	Spradling	yes	no	no
CA07676	Spradling	yes	no	no
CA07681	Spradling	no	no	no
CA07683	Spradling	yes	no	no
CA07692	Spradling	yes	yes	yes
CA07694	Spradling	yes	yes	no
CA07696	Spradling	yes	no	no
CA07703	Spradling	yes	yes	yes
CA07704	Spradling	no	no	no
CA07706	Spradling	yes	no	no
CA07717	Spradling	yes	no	no
CA07720	Spradling	no	no	no
CA07724	Spradling	no	no	no
CA07742	Spradling	yes	yes	yes
CA07748	Spradling	yes	no	no
CA07753	Spradling	yes	yes	yes
CA07768	Spradling	yes	no	no
CA07788	Spradling	yes	yes	yes
CB02004	Spradling	yes	no	no
CB02015	Spradling	yes	no	no
CB02017	Spradling	yes	yes	no
CB02022	Spradling	yes	no	no
CB02030	Spradling	no	no	no
CB02038	Spradling	yes	no	no
CB02039	Spradling	yes	yes	no
CB02040	Spradling	no	no	no
CB02042	Spradling	yes	yes	yes
CB02043	Spradling	yes	no	no
CB02050	Spradling	yes	no	no
CB02054	Spradling	yes	no	no
CB02056	Spradling	yes	no	no
CB02057	Spradling	no	no	no
CB02061	Spradling	yes	yes	no
CB02069	Spradling	yes	yes	yes
CB02070	Spradling	no	no	no
CB02071	Spradling	yes	no	no
CB02075	Spradling	yes	no	no
CB02076	Spradling	yes	no	no
CB02086	Spradling	yes	yes	yes
CB02087	Spradling	yes	no	no
CB02095	Spradling	yes	no	no
CB02099	Spradling	yes	no	no
CB02104	Spradling	yes	yes	yes
CB02105	Spradling	yes	no	no
CB02106	Spradling	no	no	no
CB02119	Spradling	yes	no	no
CB02120	Spradling	no	no	no
CB02121	Spradling	yes	yes	no
CB02124	Spradling	yes	no	no
CB02125	Spradling	no	no	no
CB02131	Spradling	yes	no	no
CB02132	Spradling	yes	yes	yes
CB02133	Spradling	yes	no	no
CB02135	Spradling	yes	no	no
CB02139	Spradling	no	no	no
CB02140	Spradling	yes	no	no
CB02144	Spradling	yes	yes	yes
CB02150	Spradling	yes	no	no
CB02162	Spradling	yes	no	no
CB02168	Spradling	yes	yes	yes
CB02169	Spradling	yes	no	no
CB02171	Spradling	yes	no	no
CB02172	Spradling	yes	yes	no
CB02186	Spradling	yes	no	no
CB02188	Spradling	yes	no	no
CB02190	Spradling	yes	yes	yes
CB02196	Spradling	yes	no	no
CB02206	Spradling	yes	yes	yes
CB02207	Spradling	yes	yes	no
CB02209	Spradling	no	no	no
CB02217	Spradling	no	no	no
CB02226	Spradling	yes	yes	yes
CB02227	Spradling	yes	no	no
CB02228	Spradling	yes	no	no
CB02232	Spradling	yes	no	no
CB02236	Spradling	yes	no	no
CB02239	Spradling	no	no	no
CB02242	Spradling	yes	no	no
CB02243	Spradling	yes	no	no
CB02246	Spradling	yes	no	no
CB02249	Spradling	no	no	no
CB02255	Spradling	yes	no	no
CB02257	Spradling	yes	no	no
CB02258	Spradling	yes	yes	no
CB02267	Spradling	yes	no	no
CB02270	Spradling	yes	no	no
CB02274	Spradling	yes	no	no
CB02276	Spradling	no	no	no
CB02284	Spradling	yes	no	no
CB02288	Spradling	yes	no	no
CB02294	Spradling	yes	no	no
CB02301	Spradling	no	no	no
CB02305	Spradling	yes	no	no
CB02307	Spradling	yes	no	no
CB02331	Spradling	yes	no	no
CB02333	Spradling	no	no	no
CB02337	Spradling	yes	no	no
CB02343	Spradling	yes	yes	no
CB02349	Spradling	yes	no	no
CB02351	Spradling	yes	no	no
CB02353	Spradling	no	no	no
CB02354	Spradling	no	no	no
CB02364	Spradling	yes	yes	yes
CB02367	Spradling	no	no	no
CB02370	Spradling	yes	yes	yes
CB02373	Spradling	yes	no	no
CB02595	Spradling	yes	no	no
CB02614	Spradling	yes	no	no
CB02618	Spradling	yes	no	no
CB02620	Spradling	yes	yes	no
CB02632	Spradling	yes	yes	yes
CB02634	Spradling	yes	no	no
CB02647	Spradling	yes	no	no
CB02653	Spradling	yes	no	no
CB02655	Spradling	yes	no	no
CB02656	Spradling	yes	no	no
CB02667	Spradling	no	no	no
CB02669	Spradling	yes	yes	no
CB02670	Spradling	yes	no	no
CB02689	Spradling	yes	yes	no
CB02693	Spradling	yes	no	no
CB02706	Spradling	yes	no	no
CB02736	Spradling	no	no	no
CB02739	Spradling	yes	yes	yes
CB02744	Spradling	yes	no	no
CB02745	Spradling	yes	yes	no
CB02762	Spradling	yes	no	no
CB02767	Spradling	no	no	no
CB02790	Spradling	yes	no	no
CB02804	Spradling	yes	no	no
CB02821	Spradling	yes	no	no
CB02831	Spradling	yes	no	no
CB02833	Spradling	no	no	no
CB02849	Spradling	no	no	no
CB02854	Spradling	yes	no	no
CB02883	Spradling	no	no	no
CB02888	Spradling	yes	no	no
CB02890	Spradling	yes	no	no
CB02898	Spradling	yes	no	no
CB02900	Spradling	yes	no	no
CB02930	Spradling	yes	no	no
CB02932	Spradling	yes	no	no
CB02934	Spradling	yes	no	no
CB02937	Spradling	yes	yes	yes
CB02947	Spradling	yes	no	no
CB02956	Spradling	no	no	no
CB02962	Spradling	yes	no	no
CB02974	Spradling	yes	no	no
CB02981	Spradling	yes	yes	no
CB02987	Spradling	yes	no	no
CB02989	Spradling	no	no	no
CB02992	Spradling	yes	no	no
CB02997	Spradling	yes	no	no
CB03017	Spradling	yes	no	no
CB03023	Spradling	yes	no	no
CB03026	Spradling	yes	no	no
CB03028	Spradling	yes	yes	no
CB03031	Spradling	yes	no	no
CB03040	Spradling	yes	no	no
CB03059	Spradling	yes	no	no
CB03073	Spradling	yes	yes	no
CB03099	Spradling	yes	no	no
CB03115	Spradling	yes	no	no
CB03116	Spradling	yes	no	no
CB03117	Spradling	no	no	no
CB03130	Spradling	no	no	no
CB03160	Spradling	yes	yes	no
CB03167	Spradling	yes	no	no
CB03173	Spradling	yes	yes	no
CB03203	Spradling	no	no	no
CB03213	Spradling	yes	no	no
CB03239	Spradling	no	no	no
CB03247	Spradling	yes	no	no
CB03248	Spradling	no	no	no
CB03249	Spradling	yes	no	no
CB03256	Spradling	yes	no	no
CB03272	Spradling	yes	no	no
CB03288	Spradling	no	no	no
CB03298	Spradling	yes	yes	no
CB03307	Spradling	no	no	no
CB03314	Spradling	no	no	no
CB03335	Spradling	yes	no	no
CB03345	Spradling	yes	no	no
CB03369	Spradling	yes	no	no
CB03373	Spradling	yes	no	no
CB03404	Spradling	yes	no	no
CB03410	Spradling	yes	no	no
CB03414	Spradling	yes	no	no
CB03431	Spradling	yes	yes	no
CB03454	Spradling	no	no	no
CB03461	Spradling	yes	no	no
CB03489	Spradling	yes	no	no
CB03492	Spradling	yes	no	no
CB03495	Spradling	yes	no	no
CB03496	Spradling	yes	no	no
CB03501	Spradling	yes	no	no
CB03502	Spradling	yes	no	no
CB03511	Spradling	yes	yes	no
CB03517	Spradling	no	no	no
CB03520	Spradling	yes	no	no
CB03523	Spradling	yes	yes	no
CB03551	Spradling	yes	yes	no
CB03567	Spradling	yes	no	no
CB03570	Spradling	yes	no	no
CB03579	Spradling	yes	yes	no
CB03586	Spradling	yes	no	no
CB03598	Spradling	yes	no	no
CB03613	Spradling	yes	no	no
CB03619	Spradling	yes	no	no
CB03625	Spradling	no	no	no
CB03644	Spradling	yes	yes	yes
CB03660	Spradling	yes	yes	no
CB03663	Spradling	no	no	no
CB03690	Spradling	yes	yes	no
CB03702	Spradling	yes	no	no
CB03703	Spradling	yes	yes	no
CB03721	Spradling	yes	yes	no
CB03724	Spradling	yes	no	no
CB03740	Spradling	yes	no	no
CB03751	Spradling	yes	yes	no
CB03773	Spradling	yes	no	no
CB03781	Spradling	yes	yes	no
CB03825	Spradling	yes	no	no
CB03836	Spradling	yes	no	no
CB03837	Spradling	yes	no	no
CB03855	Spradling	yes	yes	no
CB03856	Spradling	yes	yes	no
CB03866	Spradling	no	no	no
CB03898	Spradling	yes	yes	yes
CB03988	Spradling	no	no	no
CC00103	Spradling	yes	no	no
CC00106	Spradling	yes	yes	yes
CC00109	Spradling	yes	no	no
CC00122	Spradling	no	no	no
CC00195	Spradling	no	no	no
CC00224	Spradling	no	no	no
CC00237	Spradling	no	no	no
CC00254	Spradling	no	no	no
CC00277	Spradling	yes	no	no
CC00294	Spradling	yes	yes	no
CC00319	Spradling	yes	no	no
CC00336	Spradling	no	no	no
CC00636	Spradling	no	no	no
CC00645	Spradling	yes	yes	no
CC00664	Spradling	yes	yes	no
CC00670	Spradling	no	no	no
CC00677	Spradling	no	no	no
CC00683	Spradling	yes	no	no
CC00684	Spradling	yes	no	no
CC00708	Spradling	no	no	no
CC00719	Spradling	yes	yes	yes
CC00735	Spradling	yes	no	no
CC00737	Spradling	yes	no	no
CC00758	Spradling	yes	no	no
CC00791	Spradling	yes	no	no
CC00795	Spradling	no	no	no
CC00797	Spradling	yes	yes	Yes
CC00801	Spradling	yes	yes	no
CC00810	Spradling	no	no	no
CC00814	Spradling	yes	no	no
CC00921	Spradling	yes	yes	yes
CC01372	Spradling	yes	yes	yes
CC06016	Spradling	yes	no	no
CC06023	Spradling	yes	no	no
CC06119	Spradling	yes	no	no
CC06123	Spradling	no	no	no
CC06124	Spradling	yes	yes	no
CC06146	Spradling	no	no	no
CC06151	Spradling	yes	no	no
CC06156	Spradling	yes	no	no
CC06157	Spradling	yes	no	no
CC06169	Spradling	no	no	no
CC06171	Spradling	yes	no	no
CC06172	Spradling	yes	no	no
CC06183	Spradling	no	no	no
CC06192	Spradling	yes	no	no
CC06204	Spradling	no	no	no
CC06205	Spradling	yes	no	no
CC06208	Spradling	yes	no	no
CC06212	Spradling	no	no	no
CC06213	Spradling	yes	yes	yes
CC06221	Spradling	yes	no	no
CC06230	Spradling	yes	no	no
CC06235	Spradling	yes	no	no
CC06237	Spradling	yes	yes	yes
CC06238	Spradling	yes	no	no
CC06257	Spradling	yes	no	no
CC06263	Spradling	yes	no	yes
CC06282	Spradling	no	no	no
CC06325	Spradling	yes	yes	no
CC06326	Spradling	no	no	no
CC06327	Spradling	yes	yes	yes
CC06339	Spradling	yes	no	no
CC06341	Spradling	yes	no	no
CC06344	Spradling	yes	yes	no
CC06354	Spradling	no	no	no
CC06389	Spradling	yes	no	no
G00000	Chia	yes	no	no
G00019	Chia	yes	yes	no
G00020	Chia	yes	yes	no
G00060	Chia	no	no	no
G00093	Chia	yes	no	no
G00099	Chia	yes	yes	yes
G00112	Chia	yes	yes	no
G00123	Chia	yes	yes	no
G00131	Chia	yes	yes	yes
G00155	Chia	yes	yes	no
G00158	Chia	yes	yes	yes
G00169	Chia	yes	no	no
G00173	Chia	yes	yes	no
G00196	Chia	yes	yes	yes
G00199	Chia	yes	no	no
G00208	Chia	yes	yes	no
G00212	Chia	yes	yes	no
G00227	Chia	yes	yes	no
G00237	Chia	yes	yes	no
G00319	Chia	yes	yes	no
G00347	Chia	yes	yes	no
G00389	Chia	yes	no	no
G00410	Chia	yes	yes	no
G00434	Chia	yes	yes	no
P01446 LE	Cooley	yes	no	no
P01496	Cooley	yes	no	no
P01501	Cooley	yes	yes	no
P01559	Cooley	yes	no	no
P01575 ME	Cooley	yes	no	no
P01579	Cooley	yes	yes	yes
P01648	Cooley	yes	yes	no
P01734	Cooley	yes	yes	yes
P01767	Cooley	yes	no	no
P01841	Cooley	yes	yes	yes
P01843	Cooley	yes	yes	no
P01846	Cooley	yes	no	no
P01896	Cooley	yes	yes	yes
P01900	Cooley	yes	yes	yes
P01901	Cooley	yes	yes	yes
P02002	Cooley	yes	no	no
YD00067	Cooley	yes	yes	yes
YD00407	Cooley	yes	yes	yes
YD00409	Cooley	yes	yes	yes
ZCL0003	Chia	yes	yes	yes
ZCL01000	Chia	yes	yes	yes
ZCL01301	Chia	yes	yes	no
ZCL03178	Chia	yes	yes	yes
ZCL03437	Chia	yes	yes	yes
